# Supplementary material for: Effects of Diets Supplemented with Ensiled Mulberry Leaves and Sun-Dried Mulberry Fruit Pomace on the Ruminal Bacterial and Archaeal Community Composition of Finishing Steers
Source: PLoS One. 2016 Jun 3;11(6):e0156836. doi: 10.1371/journal.pone.0156836 (PMC4892645; doi:10.1371/journal.pone.0156836)
Supplement: S4 Table — (XLSX) [file pone.0156836.s005.xlsx]

## Sheet: Sheet1
OTU ID	taxonomy	CON1	CON2	CON3	CON4	EML1	EML2	EML3	EML4	SMFP1	SMFP2	SMFP3	SMFP4
244041	k__Bacteria; p__Firmicutes; c__Clostridia; o__Clostridiales; f__; g__; s__	1856	1953	1944	2337	2104	2180	3008	2102	1856	2421	1522	2199
582088	k__Bacteria; p__Bacteroidetes; c__Bacteroidia; o__Bacteroidales; f__Prevotellaceae; g__Prevotella; s__	1229	2108	1525	1063	1301	1097	1136	1061	1049	1125	2169	3784
243240	k__Bacteria; p__Bacteroidetes; c__Bacteroidia; o__Bacteroidales; f__; g__; s__	1431	1232	1169	1491	1449	2099	1117	2048	1181	1866	1174	1290
581978	k__Bacteria; p__Firmicutes; c__Clostridia; o__Clostridiales; f__Veillonellaceae; g__Succiniclasticum; s__	1551	1620	1954	1060	812	523	940	600	940	779	1260	1734
111098	k__Bacteria; p__Firmicutes; c__Clostridia; o__Clostridiales; f__; g__; s__	881	841	1114	1048	1168	963	863	827	1268	1175	920	953
271582	k__Bacteria; p__SR1; c__; o__; f__; g__; s__	1142	350	600	1305	994	1028	1044	1481	722	1140	1117	998
842598	k__Archaea; p__Euryarchaeota; c__Methanobacteria; o__Methanobacteriales; f__Methanobacteriaceae; g__Methanobrevibacter; s__	733	1228	855	1737	1000	852	1055	496	405	861	1032	1065
241137	k__Bacteria; p__Bacteroidetes; c__Bacteroidia; o__Bacteroidales; f__Prevotellaceae; g__Prevotella; s__	552	799	662	570	742	671	908	510	818	536	1203	497
262032	k__Bacteria; p__Fibrobacteres; c__Fibrobacteria; o__Fibrobacterales; f__Fibrobacteraceae; g__Fibrobacter; s__succinogenes	706	772	736	638	798	311	422	394	784	749	1391	552
320365	k__Bacteria; p__Bacteroidetes; c__Bacteroidia; o__Bacteroidales; f__; g__; s__	483	392	315	700	621	996	557	836	733	828	270	528
319615	k__Bacteria; p__Bacteroidetes; c__Bacteroidia; o__Bacteroidales; f__BS11; g__; s__	276	177	547	1030	597	1172	952	647	163	504	270	331
273277	k__Bacteria; p__Bacteroidetes; c__Bacteroidia; o__Bacteroidales; f__; g__; s__	833	344	353	377	678	480	262	526	382	937	322	587
262286	k__Bacteria; p__Firmicutes; c__Clostridia; o__Clostridiales; f__; g__; s__	433	390	398	495	436	747	591	526	452	613	348	553
100265	k__Bacteria; p__Bacteroidetes; c__Bacteroidia; o__Bacteroidales; f__Prevotellaceae; g__Prevotella; s__	475	695	294	386	455	589	416	472	501	385	817	461
315271	k__Bacteria; p__Bacteroidetes; c__Bacteroidia; o__Bacteroidales; f__[Paraprevotellaceae]; g__YRC22; s__	507	466	312	592	452	213	463	295	633	449	918	624
683549	k__Bacteria; p__Bacteroidetes; c__Bacteroidia; o__Bacteroidales; f__RF16; g__; s__	509	705	881	453	296	359	348	174	278	317	837	568
100850	k__Bacteria; p__Bacteroidetes; c__Bacteroidia; o__Bacteroidales; f__Prevotellaceae; g__Prevotella; s__	390	657	440	336	385	468	423	401	497	344	671	649
773823	k__Bacteria; p__Firmicutes; c__Clostridia; o__Clostridiales; f__Veillonellaceae; g__Anaerovibrio; s__	287	797	730	422	530	210	398	261	432	399	622	515
350340	k__Bacteria; p__Bacteroidetes; c__Bacteroidia; o__Bacteroidales; f__BS11; g__; s__	251	131	233	532	465	811	1129	873	330	448	127	138
326834	k__Bacteria; p__Bacteroidetes; c__Bacteroidia; o__Bacteroidales; f__; g__; s__	374	402	325	508	424	532	388	765	350	570	374	376
3585	k__Bacteria; p__Fibrobacteres; c__Fibrobacteria; o__Fibrobacterales; f__Fibrobacteraceae; g__Fibrobacter; s__succinogenes	487	384	588	261	443	287	281	387	504	540	659	526
101021	k__Bacteria; p__Proteobacteria; c__Gammaproteobacteria; o__Aeromonadales; f__Succinivibrionaceae; g__; s__	1063	589	118	91	198	1199	120	207	510	319	612	240
261680	k__Bacteria; p__Bacteroidetes; c__Bacteroidia; o__Bacteroidales; f__BS11; g__; s__	172	306	158	483	232	648	303	711	768	372	146	244
2115	k__Bacteria; p__Bacteroidetes; c__Bacteroidia; o__Bacteroidales; f__Prevotellaceae; g__Prevotella; s__	322	594	339	220	300	298	430	326	351	304	718	301
248112	k__Bacteria; p__Bacteroidetes; c__Bacteroidia; o__Bacteroidales; f__; g__; s__	410	522	336	238	370	275	414	306	393	309	459	351
131386	k__Bacteria; p__Firmicutes; c__Clostridia; o__Clostridiales; f__Lachnospiraceae; g__; s__	462	452	378	437	316	260	530	223	361	304	237	407
811229	k__Bacteria; p__Bacteroidetes; c__Bacteroidia; o__Bacteroidales; f__Prevotellaceae; g__Prevotella; s__	353	460	355	273	316	522	280	372	283	178	463	421
274019	k__Bacteria; p__Bacteroidetes; c__Bacteroidia; o__Bacteroidales; f__BS11; g__; s__	183	217	47	566	262	1096	286	487	173	438	275	238
153168	k__Archaea; p__Euryarchaeota; c__Methanobacteria; o__Methanobacteriales; f__Methanobacteriaceae; g__Methanobrevibacter; s__	321	490	296	344	391	526	375	318	181	474	216	326
313603	k__Bacteria; p__Firmicutes; c__Clostridia; o__Clostridiales; f__Lachnospiraceae; g__; s__	353	285	411	418	360	303	370	320	515	462	192	210
254969	k__Bacteria; p__Bacteroidetes; c__Bacteroidia; o__Bacteroidales; f__; g__; s__	168	244	158	591	412	620	616	499	279	183	216	123
353696	k__Bacteria; p__Firmicutes; c__Clostridia; o__Clostridiales; f__Christensenellaceae; g__; s__	330	312	216	408	304	492	337	480	273	392	263	263
2066	k__Bacteria; p__Bacteroidetes; c__Bacteroidia; o__Bacteroidales; f__Prevotellaceae; g__Prevotella; s__	210	439	295	202	303	290	206	180	225	212	574	775
801844	k__Bacteria; p__Firmicutes; c__Clostridia; o__Clostridiales; f__; g__; s__	411	281	270	269	266	323	491	179	275	345	295	233
109798	k__Bacteria; p__Firmicutes; c__Clostridia; o__Clostridiales; f__Lachnospiraceae; g__Coprococcus; s__	353	242	450	346	291	122	218	177	371	261	373	339
579901	k__Bacteria; p__Bacteroidetes; c__Bacteroidia; o__Bacteroidales; f__Prevotellaceae; g__Prevotella; s__	255	389	418	149	154	79	146	184	195	69	585	880
315675	k__Bacteria; p__Bacteroidetes; c__Bacteroidia; o__Bacteroidales; f__[Paraprevotellaceae]; g__CF231; s__	219	341	370	236	338	311	412	85	319	379	423	61
264735	k__Bacteria; p__SR1; c__; o__; f__; g__; s__	474	122	498	297	290	85	171	327	139	333	372	346
2093	k__Bacteria; p__Bacteroidetes; c__Bacteroidia; o__Bacteroidales; f__Prevotellaceae; g__Prevotella; s__	223	445	267	159	367	182	169	230	281	199	449	456
258389	k__Bacteria; p__Firmicutes; c__Clostridia; o__Clostridiales; f__Ruminococcaceae; g__; s__	353	293	225	305	299	355	324	232	165	319	234	262
347466	k__Bacteria; p__Firmicutes; c__Clostridia; o__Clostridiales; f__Lachnospiraceae; g__; s__	227	265	344	277	229	239	342	181	617	252	175	209
4424113	k__Bacteria; p__Firmicutes; c__Clostridia; o__Clostridiales; f__; g__; s__	323	231	244	402	274	227	311	228	209	207	285	390
15700	k__Bacteria; p__Tenericutes; c__Mollicutes; o__RF39; f__; g__; s__	327	216	246	486	257	251	219	257	277	239	215	291
293284	k__Bacteria; p__Bacteroidetes; c__Bacteroidia; o__Bacteroidales; f__BS11; g__; s__	529	273	102	247	107	165	332	764	152	72	309	218
105974	k__Bacteria; p__Firmicutes; c__Clostridia; o__Clostridiales; f__Lachnospiraceae; g__Butyrivibrio; s__	329	174	256	184	200	160	229	318	381	328	202	474
84124	k__Bacteria; p__Firmicutes; c__Clostridia; o__Clostridiales; f__Veillonellaceae; g__Succiniclasticum; s__	327	157	352	263	259	315	370	213	299	225	181	249
4333237	k__Bacteria; p__Proteobacteria; c__Alphaproteobacteria; o__Rhodospirillales; f__Acetobacteraceae; g__Acetobacter; s__	446	202	1636	243	53	47	50	43	59	62	257	64
163274	k__Bacteria; p__Firmicutes; c__Clostridia; o__Clostridiales; f__Veillonellaceae; g__Succiniclasticum; s__	303	225	351	330	236	176	360	271	219	208	176	281
103100	k__Bacteria; p__Bacteroidetes; c__Bacteroidia; o__Bacteroidales; f__Prevotellaceae; g__Prevotella; s__	240	404	263	151	265	148	146	250	262	173	375	458
208802	k__Bacteria; p__Firmicutes; c__Clostridia; o__Clostridiales; f__Christensenellaceae; g__; s__	202	223	94	244	302	381	389	392	205	337	148	205
